# Supplementary material for: In Silico Design of a New Epitope-Based Vaccine against Grass Group 1 Allergens
Source: Adv Respir Med. 2023 Nov 8;91(6):486–503. doi: 10.3390/arm91060036 (PMC10660545; doi:10.3390/arm91060036)
Supplement: Supplementary file 1 [file arm-91-00036-s001.zip]

Archive with 2 entries (2 files):
- arm-2614743-Supplementary-Figs.pdf
- arm-2614743-Supplementary-Table-S1.pdf
